# Supplementary material for: Computational modeling of residual stress in welded high-strength steel box sections
Source: PLoS One. 2025 Sep 16;20(9):e0332445. doi: 10.1371/journal.pone.0332445 (PMC12440156; doi:10.1371/journal.pone.0332445)
Supplement: S1 File — This Excel file contains additional figures and data supporting the findings of the study. (XLSX) [file pone.0332445.s001.xlsx]

## Sheet: Fig. 4(a)
Density			Temperature/℃	Thermal properties		Temperature/℃	Thermal properties		Temperature/℃	Thermal properties		Temperature/℃	Thermal properties		Temperature/℃	Thermal properties		Temperature/℃	Thermal properties
201.097	79.8203		200	46.9779		200	7.00739		200	52.545		200	29.9528		200	4.68044		200	12.1031
313.834	79.7303		300	43.8835		300	9.95122		300	56.6965		300	29.9218		300	6.06317		300	12.396
404.435	79.8173		400	40.8482		400	16.9896		400	60.3181		400	30.156		400	8.59495		400	13.7496
496.738	79.8749		500	37.1356		500	20.8469		500	66.7674		500	29.8602		500	10.0664		500	14.514
594.491	79.9323		600	33.6878		600	26.4124		600	75.3963		600	30.1238		600	13.1282		600	15.7791
695.308	79.9308		700	31.3005		700	32.8911		700	99.872		700	29.7688		700	16.9264		700	15.7188
797.147	79.8704		800	27.5877		800	42.6393		800	76.3948		800	29.8557		800	20.489		800	16.7188
904.096	79.9278		900	26.9381		900	46.938		900	64.8173		900	29.9425		900	23.8748		900	0.133947
1394.9	79.8322		1300	27.4905		1300	72.9102		1300	65.1636		1300	29.9942		1300	40.0384		1300	19.4493
1794.76	79.8263		1800	27.249		1800	92.7865		1800	66.0413		1800	30.0178		1800	40.5627		1800	20.1503
1990.95	79.8529		2000	26.8632		2000	103.623		2000	65.5672		2000	29.9559		2000	40.0296		2000	19.9706
			Thermal			Enthalpy			Special heat			Poission‘s			Convection			Thermal Expansivity
																200
																300
																400
																500
																600
																700
																800
																900
																1300
																1800
																2000

## Sheet: Fig. 4(b)
Reduction factor	Temperature/℃		Reduction factor	Temperature/℃
0	1		0	1
300	0.938915		300	0.951078
400	0.829862		400	0.773727
500	0.669586		500	0.576962
550	0.442031		550	0.494307
600	0.260792		600	0.28652
700	0.0718635		700	0.11139
799.799	0.0553161		799.799	0.07005
900	0.0413414		900	0.128816
Elastic modulus			Yield strength

## Sheet: Fig.8
Specimen ID	Ban et al.'s test σrc	Ban et al.'s test σrt	FEM σrc	FEM σrt
RB1-460	-185	201	-175	430
RB2-460	-184	187	-163	427
RB3-460	-164	318	-150	445
RB4-460	-94	318	-90	450
RB5-460	-69	329	-84	430
RB6-460	-79	299	-73	440

## Sheet: Fig. 9(a)
Specimen ID	σrt from Ban et al.	σrt from our numerical method
RB1-460	201	430
RB2-460	187	427
RB3-460	318	445
RB4-460	318	450
RB5-460	329	430
RB6-460	299	440

## Sheet: Fig. 9(b)
Specimen ID	σrc from Ban et al.	σrc from our numerical method
RB1-460	-185	-175
RB2-460	-184	-163
RB3-460	-164	-150
RB4-460	-94	-90
RB5-460	-69	-84
RB6-460	-79	-73

## Sheet: Fig. 10
Specimen ID	t/mm	t/h0	σrc
B5	10	0.13	-157
B6	10	0.1	-139
B7	10	0.07	-110
B23	5	0.13	-175
B24	5	0.1	-138
B25	5	0.07	-96
B26	7	0.13	-165
B27	7	0.1	-145
B28	7	0.07	-100

## Sheet: Fig. 11
Specimen ID	t/h0	Lc/B
B1	0.33	0.31
B2	0.2	0.43
B3	0.17	0.51
B4	0.14	0.6
B5	0.13	0.55
B6	0.1	0.63
B7	0.07	0.71
B8	0.11	0.58
B9	0.08	0.73
B10	0.06	0.67
B11	0.05	0.77
B12	0.04	0.73
B13	0.03	0.75
B14	0.03	0.8

## Sheet: Fig. 12(a)
Specimen ID	fy	t	σrt/fy
B14	460	10	0.87
B15	550	10	0.89
B16	690	10	0.87
B17	800	10	0.86
B18	960	10	0.9
B19	550	7	0.88
B20	690	7	0.87
B21	800	7	0.91
B22	960	7	0.88
B26	460	7	0.85

## Sheet: Fig. 12(b)
Specimen ID	fy	t	σrc/fy
B14	460	10	-70
B15	550	10	-165
B16	690	10	-152
B17	800	10	-173
B18	960	10	-176
B19	550	7	-160
B20	690	7	-145
B21	800	7	-149
B22	960	7	-165
B26	460	7	-165

## Sheet: Fig. 16
Specimen ID	σrc (test)	σrc (proposed model)
B1	-250	-294
B2	-223	-204
B3	-200	-182
B4	-180	-166
B5	-157	-153
B6	-139	-137
B7	-110	-114
B8	-140	-144
B9	-128	-121
B10	-116	-109
B11	-87	-101
B12	-86	-96
B13	-75	-92
B14	-70	-88
